# Supplementary material for: Low Potassium Dialysate as a Protective Factor of Sudden Cardiac Death in Hemodialysis Patients with Hyperkalemia
Source: PLoS One. 2015 Oct 6;10(10):e0139886. doi: 10.1371/journal.pone.0139886 (PMC4595334; doi:10.1371/journal.pone.0139886)
Supplement: S1 Data — (XLSX) [file pone.0139886.s001.xlsx]

## Sheet: The Patients characteristics
Kd1use	Age	Gender	Dialysis_vintage	BMI	CAd25use	CAD	DM	Preserved_EF	Af	Cblock	AVblock	QTc	QTc_prolong	CTR	Cause_of_ESRD	Vascular_access	aKtv	aAlb	aHb	aK	aCr	aP	aALP	aK2_Kdrop	aK1_KDrop	K_recruitment	BaselineHyperK	timesHypoK_K2	M_K2	timesHypoK_K1	M_K1	1PreK_Kd1	2PreK_Kd1	3PreK_Kd1	1PostK_Kd1	2PostK_Kd1	3PostK_Kd1	aPreK_K2	aPreK_K1	Outcome	Cause_of_nonSCD	Location_SCD	Witnessed_SCD	The_timing_of SCD	Study_Duration	A1	A2	A3	A4
1	65	0	25.5	21.5556	1	0	1	1	1	0	0	447	0	0.565714	1	1	1.87714	3.55357	11.0036	4.38554	6.58893	4.90714	180.929	-0.0144737	0.55	4.8	0	15	79	1	4	5.8			6.3			4.36456	4.8	2	Ischemic bowel disease				86.5667	66.9	70.8667
1	38	1	34.2667	22.1484	0	0	0	1	0	0	0	443	0	0.515714	4	1	1.63333	4.74333	10.95	4.92637	10.5767	5.65333	61.1	-0.0150943	0.0189189	4.7	0	0	54	0	37	5.4			4.8			4.98704	4.83784	0					93.3667	52.9333
0	47	0	117.967	18.1478	0	0	0	1	0	0	0	435	0	0.5	2	1	1.65	4.51333	11.4833	4.6978	10.246	4.56333	56.7667	0.00555556		5	0	1	91									4.6978		0					93.3667
1	79	1	0	20.1143	0	0	1	1	0	0	0	486	1	0.48	1	1	1.338	2.86	11.64	5	7.38	5.42	115.2	-0.136364	2.2	4.9	0	2	13	1	1	5.5			3.3			5.13077	3.3	2	Cerebrovascular accident_subarachnoid hemorrhage				17.1667	0	0.833333
0	86	1	89.9	23.4766	0	0	0	1	0	0	0	470	1	0.533333	3	2	1.58071	3.87857	9.41429	4.79	6.98571	3.38571	106.357	0.005		5.1	1	1	40									4.79		1		0	0	2	44.3333
1	68	1	15.6	23.5755	0	0	1	1	1	1	0	475	1	0.46	1	1	1.28429	4.24286	11.3938	5.21905	11.1429	5.24286	79.2143	-0.328571	0.0363636	6.4	1	0	8	0	34	7			4.7			5.5125	5.15	3					49.2333	6
0	48	0	130.967	20.9734	0	0	0	1	0	0	0	428	0	0.435714	3	1	1.77367	3.68667	10.8533	4.87857	10.6147	5.31333	156.333	0.0128205		4.6	0	2	84									4.87857		0					93.3667
0	62	0	41.5667	19.4667	0	0	1	1	0	0	0	560	1	0.45	1	1	1.205	4.4	9.9	4.71429	11.8	4.5	129.5	-0.216667		5.3	1	0	7									4.71429		2	Infection_fungemia after CABG				30.5
1	65	0	95.3333	19.1051	0	0	0	1	0	0	0	455	0	0.48	6	1	1.81567	3.76	11.44	4.644	7.97833	3.64333	113.533	-0.0037037	0.172222	5.2	1	3	56	7	19	5.9			5.4			4.70357	4.46842	0					93.3667	55.7
1	48	0	0	17.2	0	1	1	0	0	0	0	483	1	0.6	1	1	1.77	3.46667	9.48333	4.6	5.92833	4.1	138.5	-0.1875	0.371429	5	0	0	8	2	8	5.3	5.1		5.1	5.1		4.8	4.4	1		0	0	2	17.8	0	0.5	8.76667
1	58	1	0	17.1131	0	0	1	1	0	0	0	413	0	0.453333	1	1	1.47429	4.44286	11.0071	5.34286	7.21429	4.49286	75.1429	0.1	0.01	5	0	0	2	1	40	5.3			3.3			5.35	5.3425	0					43.2667	0.2
1	59	0	176.767	20.9502	0	0	1	1	0	0	0	464	0	0.518571	3	1	1.66233	4.53667	11.79	4.72747	8.80433	4.55667	67.8	-0.0142857	0.00921053	6.2	1	0	15	7	76	5.8			5.5			5.48	4.57895	0					93.3667	13.2333
0	53	0	19.3667	22.2656	1	0	0		0	0	0	418	0	0.43	2	1	1.798	3.63333	9.31667	4.38	10.5	5.12	58.6	0.05		4.4	0	3	15									4.38		2	Infection_neutropenic fever				17.8667
0	48	0	135.033	21.3555	1	0	1	1	0	0	0	488	1	0.59	2	1	1.68308	4.59231	9.75385	4.71026	11.0846	7.3	113.923	0.0157895		4.5	0	0	39									4.71026		1		0	0	3	40.8333
0	34	0	0	19.433	1	0	0	1	0	0	0	446	0	0.413333	7	3	1.73818	3.84545	9.81818	4.68226	9.34591	5.90909	56.2727	0.00689655		5	0	9	62									4.68226		0					74.2333
1	59	0	117.667	20.4294	0	0	0	1	0	0	0	422	0	0.564286	3	2	1.595	4.59667	10.9167	5.18778	10.1397	5.16333	69.2667	-0.0846154	0.00666667	5.2	1	0	14	2	76	5.6			4.7			5.3	5.16711	0					93.3667	11.9333
0	47	1	26.9667	18.5121	0	0	0	1	0	0	0	462	1	0.463333	2	1	1.40136	2.99091	7.66087	4.34286	10.0864	4.60909	169.909	0.0366667		5.3	1	16	63									4.34286		2	Infection_pneumonia				69.1333
1	51	1	15.1667	22.4059	1	0	0	0	0	0	0	410	0	0.5375	4	2	1.50167	4.51667	12.24	4.7978	11.3927	5.31	52.6333	-0.0875	0.0318182	4.8	0	0	25	1	66	6.1	5.3		4.9	4.4		5.016	4.71515	0					93.3667	19.2	23.0667	27.5
0	61	0	16.1333	24.974	0	0	1	0	0	0	0	490	1	0.4325	1	2	1.58857	3.96429	10.84	3.9122	7.20714	3.72857	88.2143	0.00526316		3.1	0	21	41									3.9122		2	Ischemic bowel disease				45.7
1	57	0	156.967	16.6239	0	0	0	1	0	0	1	490	1	0.48	2	1	2.097	3.94667	10.2133	4.68652	7.28533	5.57667	157.8	0.00357143	0.2	5.3	1	5	87	0	2	4.9			5.2			4.68276	4.85	0					93.3667	40.0333	41.9667
0	90	1	0	19.3772	0	1	0	1	0	1	0	431	0	0.5025	3	1	1.54176	3.98235	11.2765	4.30667	8.96471	3.57059	110.529	0.0309524		4.5	0	15	45									4.30667		1		1	1	1	52.1
1	32	0	11.6333	23.6915	0	0	0	0	0	0	0	468	0	0.47	2	1	1.61267	4.40667	10.1667	5.23077	10.1887	7.35667	229.333	-0.1125	0.0310811	5.1	1	1	17	0	74	5.5	6.5		4.7	5		5.36471	5.2	0					93.3667	13.2	30.2333	32.2667
1	51	1	0	26.5398	0	0	0	1	0	0	0	452	1	0.5275	3	1	1.43679	4.16071	9.23571	5.53176	11.6879	5.75357	127.536	0	0.00410959	5.8	1	0	12	1	73	5.9			5.4			5.75833	5.49452	0					87.7333	10.5
0	26	0	40.7333	20.4237	0	0	0	0	0	0	0	440	0	0.4375	2	1	1.71778	4.43333	10.7333	4.01698	9.91833	5.69444	57	0.00192308		4.2	0	25	53									4.01698		5					54.9333
0	75	1	41.4667	23.1038	0	0	1	1	0	0	0	437	0	0.55	1	1	1.536	3.82	9.58	4.12667	10.02	3.78	77.4	0.0153846		4.8	0	5	15									4.12667		3					17.3667
1	63	0	37.4667	20.1172	1	0	0	0	0	0	0	423	0	0.51875	4	1	1.77033	4.26333	10.56	5.06023	10.4533	5.43667	123.367	0	0.00555556	6.1	1	0	14	1	74	4.8			4.4			5.39286	4.9973	0					93.3667	13.3667
0	61	1	14.7	19.8351	0	0	0	0	0	0	0	441	0	0.461429	3	1	1.51533	3.94333	10.03	4.57079	10.8067	3.83333	76.2	-0.0116279		4.7	0	11	89									4.57079		0					93.3667
1	35	0	107.7	18.1778	0	0	0		0	0	0	420	0	0.43	2	1	2.081	3.87	10.5367	5.04396	8.58067	4.13	214.5	-0.0605263	0.0384615	4.3	0	0	39	3	52	6.6			5.8			5.01538	5.06538	0					93.3667	37.5
1	72	1	27.3667	21.0938	0	0	0	0	0	0	1	436	0	0.528	4	1	1.61263	3.66316	10.705	4.81754	10.3974	4.35263	64.2105	-0.0769231	0.28125	5.1	1	0	41	2	16	6	6.1		4.3	4.1		5.00976	4.325	1		1	1	3	60.9	13	24.0667	50.7333	57.5
0	48	0	67.3333	18.1061	1	0	0		0	0	0	466	0	0.56	7	1	1.84833	4.35667	10.26	4.29444	10.2973	5.09333	81.5333	-0.00568182		4.6	0	21	90									4.29444		0					93.3667
1	53	0	31.6667	19.5081	0	0	0	1	0	0	0	453	0	0.5425	2	1	1.82333	4.41	9.75333	5.13187	9.72067	3.44	96.1667	-0.0529412	0.0219178	4.5	0	0	18	0	73	6.1			4.9			5.38889	5.06849	0					93.3667	16.1333
1	54	0	0	26.2349	1	0	1	1	0	0	0	479	1	0.46	1	1	1.58278	4.11111	11.5222	4.12407	9.72944	6.05556	77.8333	-0.0307692	0.0615385	4.9	0	21	41	5	13	5.5			4.1			4.12439	4.12308	0					56.4	0	12.4667
0	78	0	34.5	20.0391	0	0	1		0	0	0	408	0	0.55	1	1	1.642	3.93333	9.38	5.17609	9.51333	4.26	45.8	0.0155556		5.3	1	1	46									5.17609		1		1	1	2	47.4667
0	49	0	131.5	18.897	1	0	0	1	0	0	0	443	0	0.49125	3	1	1.61033	4.50333	10.8133	4.05495	9.95	5.40667	89.1	0.00111111		4.4	0	38	91									4.05495		0					93.3667
0	62	1	22.3	19.23	0	0	0	1	0	0	0	426	0	0.492857	4	1	1.693	4.2	10.56	4.46667	11.3433	4.26667	61.6	0.00454545		5	0	8	90									4.46667		0					93.3667
1	67	1	30.8	19.468	0	0	1	1	0	0	1	406	0	0.464286	1	1	1.6375	4.04643	11.3414	5.02716	10.6443	4.73571	95.9643	-0.141379	0.0395833	4.7	0	0	32	2	49	5.8			4.8			5.14062	4.95306	1		0	0	2	88.4333	14.0333	64.9
1	63	0	0	21.0547	1	0	0	0	0	0	0	474	1	0.54	3	1	1.78278	4.30556	11.15	5.1037	9.17389	4.32778	124.222	-0.075	0.0208333	4.4	0	0	5	2	49	5.9			5.4			4.88	5.12653	0					57.0333	2	53.4
1	64	1	5.03333	24.1406	1	0	0	1	0	0	0	452	1	0.468571	4	1	1.31067	4.31667	10.8267	4.84253	10.6817	5.18	651.533	-0.0666667	0.019403	5.5	1	0	18	5	69	5.7	5.5		4.9	5.5		5.16111	4.75942	0					93.3667	11.9667	23.0667	29.2333
0	67	1	113.367	18.577	0	0	0	1	0	0	0	433	0	0.51125	2	1	1.42267	4.06667	10.4633	4.7022	10.9437	5.36333	86.7	-0.0133333		4.9	0	0	91									4.7022		0					93.3667
1	75	1	90.9	23.3594	0	0	0	1	1	0	0	437	0	0.54	3	1	1.545	3.71667	10.9333	4.80225	9.529	6	138	-0.00361446	0.2	5.3	1	10	84	0	5	5.6			5.2			4.79048	5	0					93.3667	51.9333	80.9333
0	57	0	131.233	23.634	0	0	0	1	0	0	0	505	1	0.5	7	1	1.705	4.325	9.95	4.22	11	7.55	121.25	0.0333333		4	0	3	10									4.22		3					12.7333
0	53	1	27.5667	30.111	1	0	1		0	1	0	552	1	0.526	1	1	1.12895	3.65263	11.2421	4.38269	10.6595	6.43684	92.9474	0.0166667		4.6	0	10	52									4.38269		2	Infection_necrotizing fasciiltis				58.9333
1	59	0	69.7	26.25	1	0	0	0	0	0	0	474	1	0.564875	4	1	1.51867	3.9	11.6367	4.62637	10.098	4.25333	105.9	-0.0177419	0.0571429	5.5	1	5	63	4	28	5.5			4.8			4.68571	4.49286	0					93.3667	44.6333	72.7667
1	42	1	140.533	21.4879	0	0	0	0	0	0	0	425	0	0.465714	2	1	1.69	4.16333	10.1367	5.03956	11.268	4.60667	145.533	0.0428571	0.00526316	5.8	1	0	15	0	76	5.3			4.3			5.38	4.97237	0					93.3667	12.7667
1	78	0	133.667	19.8543	0	0	0	1	1	0	0	457	0	0.603333	3	1	1.4887	3.24783	9.5087	4.55231	6.37217	3.71739	94.5652	-0.045	0.104762	4.3	0	4	44	4	21	5.3			4.2			4.53182	4.59524	1		0	0	2	70.4667	45.6667	66.6667
1	61	0	20.3667	24.5363	0	0	1	1	0	0	0	427	0	0.54925	1	1	1.57967	3.7	9	4.98333	8.75	3.87333	59.8	0.02	-0.0150685	6.5	1	1	16	1	74	4.7			5.2			5.025	4.97432	0					93.3667	14.0667
1	55	1	172.933	21.573	1	0	0	1	0	0	0	423	0	0.467143	2	1	1.56067	3.50667	9.17667	4.92967	10.996	4.98667	268.2	3.86165e-17	0.0119403	5.1	1	0	24	0	67	5.7			5.2			5.04583	4.88806	0					93.3667	15.3667	83.7333
0	68	1	113.733	23.4375	1	0	0	1	0	0	0	405	0	0.46	3	1	1.5212	4.012	10.472	4.45333	12.1968	5.28	116.68	0.00945946		4.9	0	15	75									4.45333		1		0	0	3	78.4
1	46	1	0	30.3395	0	0	1	1	0	0	0	457	1	0.477143	3	1	1.30821	4.38571	11.7107	5.03294	10.6007	6.56786	100.143	-0.0782609	0.0114754	3.8	0	0	24	2	61	4.8	6.1		5	5		5.24167	4.95082	0					86.8	6.56667	20.9333	24.2667
1	53	0	71.5	21.0303	0	0	0	1	0	0	0	454	0	0.494286	4	1	1.67233	4.11333	10.0367	4.94176	10.4287	4.89	46.9333	-0.026087	0.0142857	5.5	1	3	70	4	21	5.8			4.5			5.02571	4.6619	0					93.3667	69.4667
0	77	1	0	21.1876	0	0	0	1	0	0	1	415	0	0.51	2	1	1.43375	4.0625	10.2222	4.59231	9.7275	3.125	49.625	0.004		4.2	0	0	26									4.59231		2	Infection_pneumonia				28.3667
1	60	1	84.2	23.5102	0	0	1	1	1	1	0	518	1	0.533333	1	1	1.23308	3.60769	11.2615	4.72105	6.80769	4	130.385	-0.0818182	0.775	4.4	0	0	34	0	4	6.2	5.4		4.5	4.2		4.75588	4.425	3					41.3667	17.3333	20.0333	30.6667	31.9333
0	41	1	26.4667	23.2816	1	0	0	0	0	0	0	402	0	0.39375	4	1	1.679	4.57	12.2733	5.02637	12.6727	4.39	83.6	-0.00222222		5	0	0	91									5.02637		0					93.3667
1	69	1	6.26667	18.9965	0	0	0		0	0	0	430	0	0.47	7	1	1.27	4.2	11.94	5.49615	13.24	5.05	56	-0.135714	0.163636	6.1	1	0	15	0	11	6.3			4.8			5.59333	5.36364	3					30.1333	13.1333
1	52	1	0	21.9671	1	1	1	0	0	0	0	453	1	0.51	2	1	1.5375	4.07857	10.2143	4.98313	11.5121	6.62143	163.893	-0.0358974	0.0190476	4.7	0	0	40	0	43	6.5	5.3		5.3	5.4		4.9425	5.02093	0					85.3333	36.9	75	76.2667
1	45	0	0	18.4911	1	0	0	1	0	0	0	454	0	0.486667	2	1	1.82533	4.28667	11.48	4.65909	10.672	5.28667	122.667	-0.6	0.0146341	4.1	0	0	3	1	41	5.7			4.6			5.2	4.61951	0					47.8	3.06667
1	70	1	0	19.1368	1	1	0	0	0	1	0	483	1	0.553333	3	2	1.53929	3.6	11.8071	4.54	7.15429	3.87143	82.5714	0.0166667	-0.7	4.9	0	4	38	0	2	4.9			4.4			4.52895	4.75	0					43.8	13.4	15.6
0	73	1	14.0667	23.2422	0	0	1	1	0	1	0	401	0	0.535	1	2	1.522	3.81	10.45	4.39286	6.28	2.73	129.9	0.0185185		4.7	0	3	28									4.39286		3					29.9667
1	69	1	6.46667	19.0448	0	0	0		0	0	0	429	0	0.47025	4	1	1.63233	4.24667	10.88	5.43205	10.532	3.98	83.1333	-0.0277778	0.0169492	6.4	1	0	19	1	59	6.2			5.2			5.94211	5.2678	3					81.3	17.3333
1	46	1	0	21.1419	1	0	0	1	0	0	0	442	0	0.41	2	1	1.34033	4.49667	11.4767	5.03034	12.278	4.95	102.033	-0.00689655	0.7	4.4	0	0	88	0	1	5.6			4.9			5.03182	4.9	0					91.5	24.3667	25.6
0	26	1	60.6	22.038	0	0	0	1	0	0	0	388	0	0.42	7	1	1.51933	3.99	9.54	4.89333	14.2717	6.86	157.333	-0.00454545		5.3	1	2	90									4.89333		0					93.3667
1	66	0	183.833	19.8286	0	0	0	1	1	0	0	424	0	0.608333	4	1	1.70862	3.97931	10.4276	4.83889	9.09069	3.47241	74.5517	-0.0358025	0.288889	4.4	0	3	81	1	9	6.3	6		5.8	3.7		4.83704	4.85556	0					93.3667	16.2	22.1	87.0667
1	59	0	0	18.9942	0	0	0	0	0	0	0	513	1	0.63	7	1	1.5375	3.81	9.47	4.46964	6.28	2.185	55.8	-0.0208333	0.25	6.5	1	4	49	2	7	6.5			5.3			4.49592	4.28571	0					62.3667	0	6.53333
0	59	1	0	21.4876	0	1	0	0	0	0	0	482	1	0.56	3	1	1.19	3.7	10.1	4.46667	8.29	5.7	218	0.15		4.1	0	0	3									4.46667		3					4.83333
1	46	1	14.4	20.3122	0	0	0	1	0	0	0	402	0	0.478571	4	1	1.287	4.08667	9.95	4.79011	12.6577	4.10667	70.8333	-0.0277778	0.0180556	5	0	2	19	2	72	5.3			4.5			4.79474	4.78889	0					93.3667	17.4
0	34	0	0	20.5859	0	0	0		0	0	0	427	0	0.386	3	1	1.72	3.89524	10.8476	3.74776	8.15667	4.19048	70.7143	-0.00606061		4.2	0	5	67									3.74776		0					69.1
1	52	0	91.4	20.4959	1	0	0		0	0	0	455	0	0.44	3	1	1.77333	3.99	9.65667	5.0989	11.3013	5.73	67.6667	-0.0891304	0.0818182	4.7	0	0	47	2	44	5.8	5.7	5	7.4	6	5.3	5.07447	5.125	0					93.3667	19.3	23.2667	46.3667	51.5
1	67	0	15.5	23.8544	0	0	1	1	1	0	0	462	0	0.518333	7	1	1.95308	3.97692	9.78846	4.70989	7.97308	4.18846	142.462	0.00447761	0.0173913	4.6	0	1	68	0	23	5			4.8			4.70735	4.71739	0					93.3667	66.9
1	81	1	0	18.6159	0	1	1	0	0	0	1	462	1	0.582	3	2	1.63211	3.58421	10.5579	4.72182	6.84368	4.13684	81.2105	-0.0767442	0.3	4.3	0	2	46	1	9	5.8			4.6			4.71304	4.76667	2	Infection_pneumonia				59.2
1	69	0	107.3	29.6026	0	0	1	1	0	0	0	376	0	0.57	1	1	1.525	3.56	13.37	4.95	8.24	4.44	100	-0.0666667	0.191667	4.4	0	1	14	1	12	6.4			4.8			5.10714	4.76667	3					28.9333	13
1	86	1	55.2667	21.8359	0	0	0		0	0	0	416	0	0.49	7	1	1.6625	3.4625	8.6125	5.16667	7.7125	3.9	116.375	-0.0157895	0.8	5.3	1	0	20	0	1	5.9			5.1			5.17	5.1	3					23.9667	18.4	20.4667
1	70	1	41.9333	20.6694	1	0	0	0	0	0	1	465	1	0.55	7	1	1.54	3.92778	9.56842	5.10784	9.45389	7.43333	225.222	-0.188889	0.0210526	5.3	1	0	11	2	40	5	5.9		5.8	5.9		4.89091	5.1675	2	Acute myocardial infarction				59.1667	5.56667	44.5333	50.6	53.3333
0	20	0	0	23.0178	0	0	0		0	0	0	420	0	0.43	2	1	1.82286	4.02857	10.7	4.96842	9.7625	4.78571	203.714	-0.0444444		5.7	1	1	19									4.96842		5					83.9667
1	62	1	39.8333	23.6952	0	0	1	1	1	0	0	433	0	0.442857	1	1	1.51167	4.14333	9.83333	5.03187	9.42267	3.97667	109.333	-0.14	0.01875	4.6	0	0	11	3	80	6.5			6.2			5.4	4.98125	0					93.3667	8.8
1	86	0	0	22.102	0	1	1	1	0	0	0	447	0	0.556667	1	1	1.66615	3.46154	9.7	5.22857	6.73077	4.85385	113.462	-0.0909091	-0.0272727	4.7	0	0	12	1	23	6.1			5.4			5.33333	5.17391	1		1	1	2	42.3667	13.5333	38.8333
1	55	1	0	26.8359	0	0	1	1	0	0	0	455	1	0.46	1	1	1.322	4.51333	11.9533	4.90455	12.904	5.76	95.4667		0.0309524	5.8	1	0	1	3	43	5.7			5.4			5.7	4.88605	1		0	0	1	47.8667	0
0	53	0	112.267	18.7695	1	0	0	1	0	0	0	430	0	0.526667	2	1	1.69429	3.92857	11.1429	4.57857	10.3786	4.12857	154.214	0.00487805		4.6	0	3	42									4.57857		5					93.3667
0	78	0	13.4667	26.8738	0	0	1	1	0	0	0	442	0	0.543333	1	1	1.57652	3.52917	10.8583	4.9942	7.82333	4.80833	57.0833	-0.00454545		4.8	0	0	69									4.9942		1		0	0	1	73.2333
0	65	1	22.7667	18.8281	0	0	1	0	0	0	0	430	0	0.496667	1	1	1.49615	3.97692	11.3615	4.02105	9.3	5.1	84.3846	0.0243243		4.2	0	17	38									4.02105		3					39.4667
0	49	0	114.633	21.9917	0	0	0	1	0	0	0	451	0	0.467143	3	1	1.54767	3.69333	9.46333	5.31978	10.9133	5.97667	58.7667	0.00111111		6	1	0	91									5.31978		0					93.3667
1	71	1	6.66667	25.565	0	0	0		0	0	0	501	1	0.532857	3	1	1.21733	4.11667	12.3167	4.78778	16.4803	5.02333	76	0.00566038	-0.0351351	4.9	0	2	53	5	37	4.8			3.5			4.82642	4.73243	0					93.3667	42.4333	79.1667
1	65	0	54.1333	20.7031	0	0	1	1	0	0	0	497	1	0.53	1	1	1.54867	3.84333	11.7933	4.47442	8.28267	4.11	150.367	-0.0514286	0.125	4.1	0	9	74	3	12	5.9			4.5			4.51351	4.23333	0					93.3667	30.6667	43.2667
1	60	0	35.9	19.6511	1	0	0	0	0	0	0	430	0	0.518571	2	1	1.62357	3.48929	10.4966	4.575	10.1661	6.50357	109.429	0.040625	0.104167	4.9	0	1	60	12	24	5.9			5.4			4.79167	4.03333	2	Heart failure				87.9667	59.9333	83.9667
1	65	0	26.6	19.2444	0	0	0	1	0	0	0	483	1	0.494286	7	1	1.83333	4.52	10.83	4.64023	8.176	4.44667	106.033	0.0296296	0.00526316	5.4	1	3	30	9	57	4.1			3.8			4.66333	4.62807	0					93.3667	32.2333
0	80	0	0	24	0	1	0	1	0	0	0	462	0	0.533333	4	1	1.92417	3.888	9.7	4.376	7.0012	4.128	72.28	0.0056338		4.5	0	10	75									4.376		0					80
0	73	0	27.3333	21.0388	0	0	0		0	0	0	481	1	0.505714	7	1	1.86	3.62	10.9867	4.19011	9.57433	3.56667	79.4	-0.00333333		3.9	0	24	91									4.19011		0					93.3667
0	60	0	135.233	26.7094	0	0	1	1	0	0	0	465	0	0.451429	2	1	1.437	4.14667	10.3467	4.23	9.88167	4.04	149	0.00454545		4.2	0	24	90									4.23		0					93.3667
1	73	0	33.7667	23.6837	0	0	1	0	0	0	0	487	1	0.542857	1	1	1.517	4.04667	10.69	5.05341	8.45367	5.75	99.2667	-0.0736842	0.0304348	4.9	0	1	20	0	68	6.5			5.5			5.03	5.06029	1		1	1	1	92.8333	17.2333	87.7
1	76	1	97.6667	25.7484	0	0	1	1	0	0	1	480	1	0.545	1	3	1.467	3.91	11.51	4.61111	11.1	3.64	137.3	-0.09	0.4	4.7	0	1	22	4	5	5.2			5.7			4.77727	3.88	1		0	0	2	30.1667	21.5667
1	39	0	133.433	26.0375	0	0	0		0	0	0	467	0	0.417143	8	1	1.465	3.76	11.69	5.36222	11.8883	5.24	103.241	-0.0103448	-0.0118644	5.6	1	0	31	0	59	4.9			5.2			5.4	5.34237	0					93.3667	30.5667
0	28	1	125.6	27.5692	0	0	0	1	0	0	0	430	0	0.52	2	1	1.394	4.22	10.1	4.22667	15.98	7.22	281.4	-0.1		4.1	0	4	15									4.22667		3					16.6
0	76	1	0	19.8438	0	0	1	0	0	1	1	491	1	0.438333	2	1	1.51913	3.77917	10.8625	3.7831	8.83292	3.51667	67.2917	-0.00144928		4.4	0	52	71									3.7831		2	Infection_liver abscess				75.8
1	40	0	0	19.8667	0	0	0	1	0	0	0	470	0	0.43	3	1	1.9232	4.416	10.964	5.30286	9.2744	5.628	133.68	-0.0509804	0.125	5.7	1	0	52	0	18	7			5.6			5.26538	5.41111	0					78.1	52.4333
0	74	1	22.0667	23.4339	0	0	0		0	0	0	456	1	0.54	4	1	1.712	3.7	9.55	4.2625	8.46	3.58	55.8	0.0333333		3.7	0	2	16									4.2625		2	Infection_pneumonia				18.8333
0	54	1	0	24.0588	0	1	1	0	0	0	0	442	0	0.54	1	3	1.235	3.4	8.65	4.075	6	4.65	43.5	0.3		5	0	1	4									4.075		3					7.63333
0	57	1	73.6333	22.5895	0	0	0	1	0	0	0	450	0	0.45	7	1	1.666	4.02	10.24	4.64667	10.98	3.94	183.8	0.00714286		4.1	0	2	15									4.64667		3					16.6
1	57	1	124.8	20.6041	0	0	0	1	0	0	0	451	1	0.45	2	1	1.577	4.08333	15.5	5.02667	11.1977	4.19667	69.0667	0.0046875	-0.0291667	4.9	0	0	66	0	24	4.9			4.8			5.07273	4.9	0					93.3667	66.1333
0	81	0	75.5667	27.7344	1	0	0	1	0	0	0	503	1	0.57	1	1	1.58125	2.875	12.6625	3.47778	6.0125	2.8375	74.75	0.0266667		3.6	0	14	18									3.47778		1		0	0	2	21.8333
0	55	0	61.7	21.8144	0	0	0	1	0	0	0	465	0	0.526667	8	2	2.0431	3.61724	8.7931	4.56818	6.44138	3.19655	94.6207	0.0126437		5.4	1	7	88									4.56818		1		0	0	2	90.3667
0	70	0	29.9	33.1607	0	0	1	1	0	1	0	504	1	0.593333	1	1	1.24167	3.85833	10.525	4.46364	10.6583	3.975	87.1667	-0.03		5	0	6	33									4.46364		1		0	0	3	37.1333
1	48	1	25.0333	21.3495	0	0	1	1	0	0	0	502	1	0.523333	1	3	1.25462	3.88077	9.46538	4.74719	8.55769	4.56538	86.7692	-0.0875	0.0242424	5.4	1	0	25	11	64	6.1			4			5.052	4.62813	0					93.3667	23.2333
0	65	0	32.8	26.2897	0	0	1		0	0	0	390	0	0.43	1	3	0.95	3.23333	8.68333	4.18889	8.88333	5.35	98	0.152941		4.6	0	7	18									4.18889		2	Withdrawal				19.6
1	82	0	0	16.8242	0	0	1	1	0	0	1	495	1	0.493333	1	1	1.52	3.76	10.9273	5.2	6.31818	5.07	81.6	-0.004	0.34	5.5	1	0	25	0	6	5.5	5.3		6.3	4.5		5.164	5.35	3					34.9333	0	0.966667	25.1	26.4667
0	39	1	0	23.8751	1	1	0	0	0	0	0	493	1	0.555	8	1	1.39824	4.09412	12.4529	4.78125	13.6747	5.65294	561.235	-0.05		4.3	0	1	48									4.78125		0					52.6667
0	66	1	20.7667	22.4277	0	0	1	0	0	0	0	476	1	0.571667	1	1	1.41958	4.04583	10.0958	4.3403	8.82708	3.94167	108.708	-0.0278689		5	0	13	67									4.3403		2	Hemorrhage_gastrointestinal bleeding				74.0667
0	69	0	0	24.8075	0	1	1	0	0	0	0	454	0	0.528	1	2	1.58579	3.47895	11	4.3125	7.01368	4.72632	139.263	-0.00185185		3.7	0	12	56									4.3125		2	Infection_pneumonia				60.5333
1	66	0	54.3667	21.7784	0	0	1	0	0	0	0	486	1	0.535	1	1	1.765	3.7875	10.575	5.44286	10.25	4.9625	131.5	-0.0111111	0.0636364	4.3	0	0	10	0	11	6.4			6			5.48	5.40909	1		0	0	2	22.2333	7.86667
1	55	0	0	21.9556	0	1	1	0	0	0	0	538	1	0.553333	1	1	1.60542	3.84	12.476	4.75652	8.596	5.68	101.84	-0.0578947	0.0340909	5	0	0	22	1	47	5.6			5			4.89545	4.69149	0					76.7	22.8
0	20	0	83.6667	19.9965	0	0	0	1	0	0	0	462	0	0.453333	2	1	1.64467	4.14333	10.3567	4.22889	13.142	5.75	49	-0.00227273		4.5	0	23	90									4.22889		0					93.3667
1	64	0	28.6667	20.8	0	0	0	1	0	0	0	486	1	0.57375	4	1	1.89767	4.46667	9.19667	4.48132	9.157	4.05	39.2	-0.0126984	0.062963	4.5	0	2	64	0	27	5.4	5		5.5	5		4.44844	4.55926	0					93.3667	51.2667	63.6333	76
0	57	1	0	28.2353	0	1	0	1	0	0	0	416	0	0.4675	5	1	1.33842	3.485	10.62	4.72545	11.659	5.655	100.45	-0.0603774		4	0	6	55									4.72545		2	Infection_septic shock				59.0333
1	74	0	105.833	25.1111	1	0	0	1	0	0	0	442	0	0.475714	2	2	1.91067	3.55333	10.0633	4.99663	9.26867	4.39333	65.7333	0.00943396	0.05	5	0	0	55	3	34	5.5			4.3			5.37091	4.39118	0					93.3667	55.5667
1	51	1	146.467	22.0018	1	0	0	0	0	0	0	453	1	0.478571	3	1	1.53379	4.25667	11.46	4.85556	11.9033	5.29333	98.5667	-0.0235294	-0.0108108	4.8	0	1	53	1	37	5.7			5			4.88679	4.81081	0					93.3667	52.8
0	72	0	90.6333	22.2674	0	0	1		0	0	0	468	0	0.49	1	1	1.58611	3.69444	10.3444	4.52727	10.6306	3.82222	112.722	-0.00555556		4.6	0	4	55									4.52727		2	Infection_urosepsis				56.2
1	60	1	0	20.3894	0	0	1	0	0	0	0	463	1	0.558	1	1	1.448	3.94	11.245	4.25862	8.062	3.04	79.25	0.00555556	0.1	5.4	1	18	38	1	20	5.3			4.6			4.06842	4.62	0					61.4667	0.0333333	20.5667
0	75	0	135.1	19.5036	0	0	0	0	0	0	0	480	1	0.504286	3	1	1.74167	3.63	9.98333	4.39213	7.07667	3.5	136.7	0.0102273		6.5	1	15	89									4.39213		0					93.3667
1	61	1	47	22.5391	0	0	0	1	0	0	0	466	1	0.46625	2	1	1.48233	3.87333	10.4833	4.57778	12.2807	5.44667	188.133	-0.01625	0.2375	5.3	1	16	82	0	8	6.1			4.5			4.55854	4.775	0					93.3667	82.3333
0	34	1	0	18.8062	0	0	0		0	0	0	462	1	0.48	3	1	1.5175	4.125	9.9625	4.68889	13.725	4.4375	146.75	-0.03125		4.1	0	0	18									4.68889		3					21.5333
0	35	0	169.733	19.8869	0	0	0	1	0	0	0	466	0	0.52	2	1	2.32273	3.9	9.89091	5.3	10.1364	6.01818	83.5455	3.41607e-17		5.3	1	1	29									5.3		5					36.5333
0	71	1	0	22.2151	0	1	1	0	0	1	0	484	1	0.61	1	1	1.425	3.875	9.825	3.66154	8.25	3.875	45.5	-0.00833333		3	0	11	13									3.66154		3					14.1667
0	80	1	46.8667	25.8203	0	0	0	0	0	0	0	455	1	0.5	3	1	1.639	3.48	11.3267	4.27619	8.92167	4.15667	56.1333	-0.0246753		4.4	0	2	84									4.27619		0					93.3667
0	76	1	0	23.4449	0	0	1	1	0	0	0	449	0	0.584	1	1	1.41	4.07143	10.6143	4.21343	10.6333	2.57143	88.4762	0.0121212		5.2	1	16	67									4.21343		0					69.4
1	35	1	69.1	29.5988	0	0	0	1	0	0	0	446	0	0.46625	2	1	1.17933	4.06	12.8467	4.96548	16.5537	8.61667	64.3333	-0.105263	0.0566667	5.4	1	0	20	0	64	5.6	5.5		4.3	5		5.195	4.89375	0					93.3667	13.1333	22.0667	27.5
1	68	0	166.333	24.4531	0	0	1	0	0	0	0	430	0	0.601667	2	1	1.76741	3.30741	9.97778	4.26962	6.39667	4.17407	65.4444	-0.0321429	0.0306122	5.6	1	4	30	25	49	4.6			4.3			4.78	3.95714	1		1	1	1	82.7333	16.0667	66.1
1	67	1	30.4667	18.4804	0	0	1	0	0	0	0	430	0	0.59125	3	1	1.68233	3.71333	10.53	4.88778	9.26833	4.64	66.6667	-0.0103896	0.0538462	4.6	0	1	78	0	12	5.3			5.4			4.90641	4.76667	0					93.3667	27.5	41.0333
0	47	1	168.333	20.2706	1	0	0	1	0	0	0	403	0	0.397143	2	1	1.73077	4.26538	11.3308	4.96703	11.3315	4.85385	113.423	-0.00888889		4.9	0	0	91									4.96703		0					93.3667
1	61	0	9.76667	19.8286	0	0	1	1	0	0	0	448	0	0.485714	1	1	1.76767	4	9.93333	4.23778	10.1267	5.23667	96.9333	0.0533333	-0.0109589	5.5	1	8	16	28	74	3.6			4			4.2	4.24595	0					93.3667	14.3667
0	81	1	50.0667	21.9922	0	0	0	1	0	0	0	462	1	0.594	4	1	1.67526	3.37895	12.6684	4.43036	9.62526	4.88947	110.947	-0.0132075		3.9	0	6	56									4.43036		2	Infection_cholangitis				59.9333
0	40	0	0	17.6676	1	0	0	1	0	0	0	422	0	0.445714	2	1	1.65042	4.24167	10.3083	4.7411	9.11458	4.7125	67.625	-0.00277778		4.3	0	1	73									4.7411		0					74.7
1	43	1	184	20.3906	0	0	0	1	0	0	0	439	0	0.4475	2	1	1.62433	4.28333	11.6733	5.08352	12.0983	3.89667	155.867	0.00365854	0	5.5	1	1	83	0	8	6.9			5.4			5.04578	5.475	0					93.3667	11.8333	20.4
0	71	0	13.6	21.0667	0	0	1	1	0	0	0	411	0	0.45	1	1	1.8725	3.775	9.375	3.85833	6.55	3.95	52.5	-0.05		4.1	0	8	12									3.85833		3					14.5
0	82	1	0	25.1821	0	0	1	0	0	0	0	509	1	0.553333	1	1	1.483	3.56	9.26	4.46897	5.15	2.97	125	0.0142857		4.7	0	4	29									4.46897		2	Infection_pneumonia				31.3333
1	55	0	55.7333	20.3094	0	0	0	1	0	0	0	412	0	0.527143	2	1	1.608	3.99	10.6633	5.15604	11.9633	5.25	119.667	0.0216216	0	3.9	0	2	38	0	53	4	5.6		6.2	4.8		5.21316	5.11509	0					93.3667	22.6667	26.0667	40.5333
0	44	0	36.0667	20.5859	0	0	0	1	0	0	0	442	0	0.43	3	1	1.74056	4.10556	9.76667	4.79434	11.9489	4.21667	86.3333	0.00961538		5	0	1	53									4.79434		5					54.9333
0	49	0	95.7667	20.7323	0	0	0	1	0	0	0	429	0	0.46125	3	1	1.796	4.13333	10.61	4.90879	10.2017	5.2	63.0667	-0.00111111		5	0	0	91									4.90879		0					93.3667
1	48	0	115.267	21.8724	1	0	0	1	0	0	0	399	0	0.43	2	1	1.651	4.36333	10.6333	4.7978	11.527	5.49	195.967	-0.00649351	0.0692308	4.5	0	2	78	0	13	5.2			5			4.84103	4.53846	0					93.3667	72.0333	85.1
1	45	1	30.7667	23.6562	1	0	0	1	0	0	0	478	1	0.413333	6	1	1.33	4.03667	12.9933	5.21111	12.2923	5.86333	127.233	-0.00361446	-0.16	4.9	0	1	85	0	15	5.2			5			5.19882	5.42	0					93.3667	84.8
0	73	1	90.2333	18.1478	0	1	0	0	0	0	0	430	0	0.55	3	1	1.44462	4.29615	11.1593	4.02658	9.17385	3.81923	97.6923	0		3.8	0	37	79									4.02658		2	Acute myocardial infarction				81.8333
1	57	0	42.1333	19.2	0	0	0	1	0	0	0	425	0	0.565	2	1	1.895	3.97	9.74333	4.78111	9.774	5.71333	56.9333	-0.132558	0.117778	4.9	0	0	45	9	45	5.4	6.5	5.8	4.6	4.6	4	4.96222	4.6	0					93.3667	15.2333	16.4667	21.1333	23.0667
1	50	0	12.1	20.1953	0	0	0	1	0	0	0	431	0	0.477143	2	1	1.79233	4.50333	10.6	4.9989	10.2473	4.49333	94.2333	-0.00217391	0.00227273	4.9	0	0	47	0	44	5			5			5.05532	4.93864	0					93.3667	45.5667
1	44	0	130.4	19.12	0	0	0	1	0	0	0	420	0	0.52	2	1	1.77552	4.35	9.73333	5.15506	10.176	4.59333	205.067	0.00235294	-0.15	5.2	1	0	87	0	2	5.2			5.9			5.14253	5.7	0					93.3667	77.3	78.8333
0	82	0	0	21.229	0	0	0		0	0	0	435	0	0.526667	3	1	1.652	3.54667	10.0533	4.41957	8.67467	3.68	94.0667	-0.0177778		4	0	7	46									4.41957		0					47.5333
0	58	0	104.233	19.1897	0	0	0	1	0	0	0	449	0	0.485	2	1	1.65667	4.17333	11.3167	4.82967	9.10667	4.43	177.833	-0.00444444		4.7	0	2	91									4.82967		0					93.3667
0	77	0	0	20.4294	0	0	0		0	0	0	418	0	0.51	3	1	1.70429	3.64286	9.69333	4.61667	7.472	3.22143	107.143	-0.0146341		3.3	0	4	42									4.61667		2	Withdrawal				43.7333
1	61	1	175.6	25.0995	0	0	0	1	0	0	0	451	1	0.517143	2	1	1.45964	3.83571	10.8893	5.04699	10.8136	4.20714	61.4643	-0.0692308	0.042029	6.1	1	0	14	1	69	6.5			5.8			5.70714	4.91304	3					87.1	12.3	82.0667
0	80	0	50.1	19.2578	0	0	0		0	0	0	486	1	0.594	2	1	1.8935	3.435	10.27	4.67966	8.811	4.96	107.9	0.0210526		4	0	1	59									4.67966		3					65.9333
1	79	1	87.2	20.5693	0	0	0	0	0	0	0	470	1	0.523333	3	1	1.64741	3.95185	11.2407	4.75513	10.4093	5.45926	298.704	-0.00333333	0.0319149	4.9	0	1	32	11	46	5			4.5			5.10625	4.51087	3					82.3667	19.0333	66.8333
0	26	1	65.7	23.3135	0	0	0		0	0	0	449	0	0.44	5	1	1.342	4.16	8.78	5.17143	14.76	5.1	140.2	0.0615385		5.4	1	0	14									5.17143		5					15.5333
1	62	1	90.8333	19.9496	0	0	0	1	0	0	1	459	1	0.428333	2	1	1.59964	3.92	10.8133	4.78864	12.839	4.62333	75.3	-0.143396	0.103125	5	0	3	56	4	32	5.3	5.5	5.1	4.4	5.5	4.5	4.8875	4.61563	0					93.3667	41.4667	47.3	58.7333	62.7
1	59	1	17.2	22.913	0	0	0	0	0	0	0	442	0	0.492857	2	1	1.28833	3.97667	10.0167	5.01685	12.6477	4.95667	78.6	-0.0108108	0.0137255	5.3	1	0	38	1	51	5.7			4.8			5.28158	4.81961	0					93.3667	36.9
1	63	0	29.7667	20.9365	0	0	1		0	0	0	519	1	0.598333	1	1	1.5428	3.416	9.00385	4.54605	6.8696	4.964	291.96	-0.0944444	0.0578947	6.8	1	3	19	13	57	6			5.1			4.86842	4.4386	1		1	1	2	78.2667	17.2333
0	74	1	16.5	22.7732	0	0	0		0	0	0	430	0	0.4425	4	1	1.30733	4.06667	10.025	4.92889	12.5467	4.80667	65.2	-0.00454545		4.7	0	0	45									4.92889		3					49.7667
1	75	0	22.7	27.438	0	0	0	1	0	0	0	470	0	0.606	3	2	1.51273	3.93636	8.70909	4.18939	9.405	4.3	33.3182	-0.0203125	0.5	3.7	0	15	65	1	1	3.8			3.3			4.20308	3.3	3					67.8	60.8333	61.5333
0	75	1	23	20.9959	1	0	0	1	0	0	0	441	0	0.518571	2	2	1.45967	3.97333	9.37667	4.77582	11.5473	4.54333	63.2667	-0.00777778		5.2	1	3	91									4.77582		0					93.3667
0	59	1	15.5333	23.04	0	1	1	0	0	0	0	455	1	0.525	1	1	1.13	3.96667	13.2667	4.66471	9.15	5.86667	72.5	-0.06875		4.7	0	1	17									4.66471		3					21.0667
1	57	0	127.767	23.8744	0	0	0	1	0	0	0	457	0	0.45875	2	1	1.66067	3.86667	8.18333	5.16023	10.744	5.42667	76.7	-0.0368421	0.02	5.1	1	0	58	0	30	6	5.1		4.8	5.1		5.16897	5.14333	0					93.3667	16.3	23.7667	77.2
0	68	0	0	28.8816	0	0	1	1	0	0	0	447	0	0.4725	1	2	1.43483	3.7931	10.9379	4.67126	10.7969	4.86207	40.3448	-0.027907		4.3	0	7	87									4.67126		0					90.5333
1	66	1	0	18.7102	0	1	1	1	0	0	0	448	0	0.523333	1	2	1.44625	3.8	11.5687	4.40217	8.49437	4.3	70.375	-0.0736842	0.416667	4.1	0	6	40	2	6	6			4.5			4.465	3.98333	0					48.8	13	19.0667
0	58	0	31.4333	23.3778	0	0	0	1	0	0	0	419	0	0.54	7	1	1.66667	3.95556	10.5	4.72273	11.5222	5.67778	185.778	0.03		5.7	1	0	22									4.72273		5					24.3667
1	52	1	28.7667	28.2776	0	0	0	0	0	0	0	450	0	0.474286	7	1	1.17033	4.16667	10.3867	5.05495	13.4613	6.7	373.133	-0.0409091	0.023913	4.5	0	1	45	0	46	6			6			5.17111	4.9413	0					93.3667	9.53333	55.7333
1	55	1	60.3	22.3031	0	0	1	1	0	0	0	510	1	0.443333	7	1	1.323	3.03	10.03	5.2129	7.66	4.46	175.7	-0.0478261	0.314286	2.9	0	3	24	0	7	6.5			5.2			5.24167	5.11429	1		1	1	1	32.7	14.9667	22.2
1	68	1	0	23.0204	0	0	1	1	0	0	0	441	0	0.516667	1	1	1.41353	3.65294	11.0412	4.046	9.79706	4.16471	61.8235	0.04	-0.00666667	3.7	0	0	6	24	44	4.3			3.8			4.26667	4.01591	0					53.1333	4.53333
0	47	1	109.7	22.7839	0	0	0	0	0	0	0	442	0	0.47375	7	1	1.46167	4.13667	10.69	4.34333	11.7677	4.83333	104.033	-0.0181818		3.8	0	15	90									4.34333		0					93.3667
1	21	1	0	21.2231	0	0	0	1	0	0	0	451	1	0.47	3	1	1.40211	4.54737	12.5158	4.66182	13.61	6.23158	294.222	-0.128571	0.0319149	5.2	1	0	8	5	47	6.1			4.6			5.25	4.5617	0					59	8.13333
1	65	1	142.167	19.2388	1	0	0	1	0	0	0	407	0	0.507143	2	1	1.53778	4.13214	11.0464	5.21807	10.1657	4.49286	188.75	-0.03	0.0346154	5.5	1	0	31	3	52	5.8	5.7	5.7	5.9	6	4.6	5.56774	5.00962	1		0	0	3	85.8667	18.3	23.2	31.5	54.1667
0	88	0	164.667	19.9111	1	0	0	1	0	0	0	430	0	0.6025	2	1	1.96	3.54375	10.8125	4.29545	7.2875	4.725	105.5	0.02		4.4	0	14	44									4.29545		1		0	0	1	49.8333
1	60	1	0	21.1765	1	0	0		0	0	0	444	0	0.526667	3	1	1.345	4.63333	10.8333	5.27174	11.9253	5.61333	57.4	-0.0391304	0.127273	5.1	1	0	24	0	22	6.4	5.7		5.1	5		5.5	5.02273	0					47.7667	0	8.03333	31.8333
1	65	1	3.26667	24.3265	0	0	1	1	0	1	1	487	1	0.484286	1	1	1.261	4.04667	10.3467	4.61011	11.4013	5.28	52.9333	-0.0313433	0.105263	4.9	0	3	70	10	19	5.9			4.7			4.77429	4.00526	0					93.3667	63.0667	82.2667
0	76	1	126.167	17.7055	0	0	0	1	0	0	0	435	0	0.514143	2	1	1.63704	3.99259	11.1074	4.3519	9.06704	4.16296	97.2593	0		4.3	0	12	79									4.3519		2	Infection_pneumonia				82.4667
0	56	1	82.3333	23.9512	0	0	0	1	0	0	0	430	0	0.51	3	1	1.476	4.13	10.85	5.05385	12.61	6.26	123.6	0.008		4.8	0	0	26									5.05385		3					27.5333
0	56	0	115.233	18.9072	0	0	0	1	0	0	0	438	0	0.414286	3	1	1.75846	4.18846	11.3269	4.18901	10.845	3.97692	62.0385	-0.00888889		3.9	0	17	91									4.18901		0					93.3667
0	51	1	0	22.3435	0	0	0	1	0	0	0	451	1	0.468571	3	1	1.31292	4.17917	10.372	4.61757	12.984	5.304	89.92	0		4.7	0	3	74									4.61757		0					76.6
0	54	1	31.8	24.3037	1	0	0		0	0	0	395	0	0.458333	4	1	1.3063	4.02222	10.7593	4.57467	10.7581	4.28889	105.889	-0.0347222		4.7	0	5	75									4.57467		1		1	1	1	82.4667
1	56	1	86.7	23.3135	1	0	0	1	0	0	1	460	1	0.4875	2	1	1.46967	4.3	11.3167	5.02444	10.9387	5.22667	64.4667	-0.0388889	0.0269231	5.3	1	1	38	1	52	5.5	5.3	5.4	5.2	4.7	5	5.03421	5.01731	0					93.3667	16.5333	17.7	29.2333	48.4667
0	52	0	183.167	15.5054	1	0	0	1	1	0	0	470	0	0.54125	3	1	2.17167	3.73	10.1933	4.64091	7.957	4.55	208.733	0.00454545		4.7	0	0	88									4.64091		0					93.3667
1	54	0	27.4333	24.6373	0	0	0		0	0	0	447	0	0.576	7	1	1.72318	4.12727	8.40909	5.45385	9.20955	4.10909	76.8182	-0.285714	0.0122807	5	0	0	8	1	57	6.4			4.9			5.325	5.47193	5					67.6667	5.66667
1	54	1	87.6	24.3359	0	0	0	0	0	0	0	464	1	0.49625	5	1	1.843	3.58333	7.32	4.90879	10.801	4.34667	140.433	-0.00813953	0.25	5.3	1	1	87	0	4	5.4			4.8			4.92529	4.55	0					93.3667	65.9667	69.3333
0	58	0	0	19.052	0	0	1	1	0	0	0	476	1	0.4825	1	1	1.71813	3.95625	10.6688	4.76809	8.64312	4.80625	62.5	0		4.9	0	2	47									4.76809		0					49.5
1	51	0	14.3667	20.2388	1	0	1	1	0	0	0	528	1	0.502857	1	2	1.425	4.22	10.4067	5.0967	10.8817	5.79	85.4667	-0.0113208	0.027027	4.6	0	0	54	0	37	5.2			5.1			5.34444	4.73514	0					93.3667	52.7
0	74	1	120.3	18.7889	1	0	0	1	0	0	0	410	0	0.57	3	1	1.6925	4.175	10.44	4.475	8.35	3.925	179.5	-0.00909091		4.5	0	1	12									4.475		3					15.5667
1	69	0	12.5	20.9284	1	0	0		0	0	0	432	0	0.558571	2	2	1.79633	4.02	10.44	5	9.81433	5.06333	94.4667	-0.0705882	0.0267857	5.5	1	1	35	4	56	6.2	5.7		5.3	5.4		5.16286	4.89821	0					93.3667	28.4333	48.0333	52.7
0	53	0	0	3.51562	0	1	1	0	0	1	0	540	1	0.513333	1	1	1.664	4.3	11.52	4.24	10.13	5.34	104.4	-0.00689655		3.6	0	9	30									4.24		2	Infection_CABG wound infection				32.4333
0	39	1	0	25.3287	0	0	0	1	0	0	0	444	0	0.453333	7	1	1.168	3.69	10.6636	4.62333	16.52	3.75	100.4	-0.0233333		4.2	0	0	30									4.62333		2	Malignancy				34.0333
0	81	0	100.233	23.6741	1	0	0		0	0	0	450	0	0.49	2	1	1.745	3.94286	9.98571	4.2381	8.57143	3.89286	56.3571	-0.0292683		3.8	0	13	42									4.2381		2	Infection_pneumonia				44.1667
1	52	1	0	24.8669	0	1	1	1	0	0	0	437	0	0.47	1	1	1.37143	4.05714	11.6286	4.53684	10.2729	6.94286	73		0.0944444	6.1	1			1	19	6.1			5.9				4.53684	3					20.6	0
1	73	0	15.5	18.9942	0	0	0	1	0	0	0	450	0	0.588	4	2	2.02579	3.69474	10.11	4.85	7.79	3.97895	84.6316	0.00425532	0.2125	6.5	1	3	48	1	8	6.1			5.5			4.86458	4.7625	3					62.6333	48.7333	57.2333
1	68	0	0	22.0444	0	0	0		0	0	0	446	0	0.526	3	2	1.56176	3.68235	10.6647	4.41429	8.94471	4.20588	139.412	-0.044186	0.2	3.5	0	5	45	0	4	5.4			4.7			4.38889	4.7	0					51.9667	3.1	7.06667
0	47	0	124.867	18.8672	0	0	0		0	0	0	440	0	0.64	2	1	1.63	4.13333	8.3	5.61429	12	5.96667	60	0.116667		5.8	1	0	7									5.61429		3					11.1333
0	87	1	0	17.8145	0	0	1		0	0	0	401	0	0.46	1	1	1.5225	3.15	9.56	3.20833	5.85	2.275	119.75	-0.00909091		2.9	0	12	12									3.20833		2	Infection_cholangitis				14.1
1	63	1	0	24.0625	0	0	0	1	0	0	0	439	0	0.47	4	1	1.50958	3.8875	10.8417	4.9338	10.9071	5.125	55.6667	-0.19	0.0366667	5	0	0	11	2	60	5.6	5.1		4.4	4.9		5.17273	4.89	0					73.2667	3.06667	29.3	35.6
1	75	1	0	20.3102	0	1	1	0	0	0	0	452	1	0.546	1	3	1.3885	4.255	10.91	4.48814	8.318	5.045	109.45		-0.0220339	5.3	1			7	59	5.3			3.6				4.48814	0					62.7	0
0	37	0	0	36.0519	0	0	1	1	0	0	0	476	1	0.492857	2	2	1.27433	3.92333	10.8633	4.31932	8.89567	5.19667	92.8333	-0.00795455		4.2	0	10	88									4.31932		0					91.4
0	67	1	0	19.1736	0	0	1	0	0	0	0	470	1	0.47	1	1	1.52	3.6	10.35	4.6	7.365	4.8	112	-0.4		5.1	1	0	4									4.6		3					5.96667
1	66	0	0.9	26.7776	0	0	0	1	0	0	0	380	0	0.554286	2	2	1.59933	3.71333	10.6767	4.82727	10.8767	4.63667	83.8667	-0.0575758	0.0301887	4.4	0	0	36	1	52	5.8	5.1		4.9	4.2		4.88889	4.78462	0					93.3667	32.4	74.9333	79.0333
1	48	0	103.3	30.6953	0	0	0	1	0	0	0	477	1	0.567143	3	1	1.405	4.24	9.69	5.05165	10.555	4.75667	113.567	-0.0363636	0.0195652	5.1	1	0	45	1	46	5.9			4.7			5.18444	4.92174	0					93.3667	44
0	55	0	24.8	21.25	0	0	0	1	0	0	0	430	0	0.44	2	1	1.61667	3.98889	10.4556	5.22273	11.8667	4.37778	58.2222	-0.055		5	0	1	22									5.22273		5					24.5667
0	46	0	0	21.8939	0	0	0	1	0	0	0	426	0	0.45	8	2	1.59286	3.84286	10.1857	5.01875	8.58571	5.85714	87.7143	0.0642857		5	0	1	16									5.01875		3					19.0333
1	34	1	123.733	25.2268	0	0	0	1	0	0	0	507	1	0.437143	2	1	1.44724	4.00667	9.77333	4.70778	9.68133	6.21	746.1	-0.154545	0.0484848	4.7	0	0	24	15	66	6	6.4		5.8	6.1		5.475	4.42879	0					93.3667	17.2333	82.3333	88.4
0	78	1	3.93333	22.112	0	0	0	1	0	0	0	413	0	0.482	2	1	1.63889	3.36111	8.33889	4.62264	10.175	3.58333	68.6667	0.00392157		4.7	0	3	53									4.62264		2	Malignancy				56.9
1	39	1	46.8	19.9654	0	0	0	1	0	0	0	434	0	0.5	7	1	1.37633	3.85667	12.4133	5.39318	8.931	5.14333	92.9333	-0.0933333	0.00416667	6.5	1	0	16	0	72	6.6			5.4			5.51875	5.36528	0					93.3667	15.3333
1	52	1	27.1333	22.9592	0	0	0	1	0	0	1	430	0	0.4475	5	1	1.49367	3.94333	10.8767	5.12727	11.5123	5.55667	84.7	-0.016	-0.0118644	4.8	0	0	26	1	62	5.5			4.8			4.90385	5.22097	0					93.3667	24.1
0	46	0	30.2	18.9873	1	0	0	1	0	0	0	381	0	0.496667	2	1	1.875	3.92143	10.1286	4.835	10.2786	6.15714	158	0.0108108		4.5	0	1	40									4.835		5					44.2
0	59	0	28.4667	20.992	1	0	1	1	0	0	0	469	0	0.5225	1	2	1.54433	3.88667	9.38	4.53023	9.51967	5.43667	42.5667	-0.0130952		3.7	0	13	86									4.53023		0					93.3667
1	65	0	0	17.9058	0	0	1	1	0	0	0	424	0	0.44	1	1	1.5025	4.05	10.925	4.95833	7.175	3.9	74.5	-0.6	-0.04	3.9	0	0	2	0	10	5.2			4.8			4.9	4.97	3					13.3	0.0333333
0	35	0	115.267	22.6562	1	0	0	1	0	0	0	451	0	0.57	8	1	1.558	4.38	9.41	4.65	9.63	3.27	234	-0.0458333		4.3	0	4	26									4.65		2	Cerebrovascular accident_intracerebral hemorrhage				28.7
0	67	1	0	21.2245	0	0	1	1	0	0	0	457	1	0.39	1	1	1.3228	4.164	11.212	4.65405	10.9292	3.72	58.28	0.00273973		4.4	0	1	74									4.65405		0					88.7
1	77	0	0	21.1556	0	0	0	1	1	0	0	466	0	0.6025	2	1	1.79333	4.075	10.3417	4.81818	7.65083	3.70833	150		-0.0145455	5.3	1			2	55	5.3			4.5				4.81818	0					58.3333	0
0	66	0	15	24.4627	1	0	0		0	0	0	491	1	0.547714	2	1	1.53769	4.11538	10.1778	4.64557	10.7258	5.29615	75.8077	-0.00384615		5.7	1	2	79									4.64557		2	Infection_liver abscess				81.5333
1	61	0	12.8333	22.6726	0	0	0	1	1	0	0	462	0	0.56375	3	1	1.82333	4.31	10.0933	5.3022	10.9287	5.53667	65.2667	0.0106061	0.0166667	5.8	1	1	67	0	24	4.9			5.6			5.29851	5.3125	0					93.3667	65.9667
1	56	0	169.1	24.6826	1	0	0	1	0	0	0	455	0	0.55175	2	1	1.791	3.63	12.3667	4.99778	11.395	6.54333	70.2667	-0.0926829	0.0591837	5.8	1	0	42	3	47	5.7	6.5		4.6	4.1		4.96905	5.03191	0					93.3667	13.2667	50.7	78.0667
1	67	0	65.2333	23.7778	0	0	0	1	1	0	0	497	1	0.565	7	3	1.73889	3.69286	9.19286	4.71728	9.66036	4.54286	175.714	-0.0116883	0.65	4.8	0	7	79	0	2	6.2			4.7			4.71519	4.8	2	Infection_salmonella infection				85.4667	63.9	66.5667
0	56	0	28.4	19.8811	0	0	0	1	0	0	0	414	0	0.461429	7	1	2.02167	4.07333	10.4867	4.51758	9.78833	3.58333	89.8667	-0.00555556		4.9	0	8	91									4.51758		0					93.3667
0	77	1	10.0333	19.8413	0	0	0		0	0	0	430	0	0.51	3	1	1.50176	3.84118	11.0765	4.3098	9.92765	4.03529	69.1765	-0.008		4.3	0	9	51									4.3098		1		0	0	2	53.7667
1	42	0	24.3667	21.1863	0	0	0	1	0	0	0	441	0	0.4075	2	1	1.827	4.04667	9.69667	4.90667	11.98	5.53333	67.2333	-0.0375	0.0575	4.8	0	1	49	0	41	5.3	5.7		6.6	5.4		4.8	5.03415	0					93.3667	41.4667	47.3	53.4667
0	46	0	113.6	25.641	0	0	0	1	0	0	0	406	0	0.53125	3	1	1.63833	3.88333	8.54667	4.93846	12.0723	6.07333	33.9	0.00222222		4.7	0	2	91									4.93846		0					93.3667
0	52	1	26	25.7228	0	0	0		0	0	0	437	0	0.485	7	1	1.43333	4.04	9.63333	4.23043	13.14	5.25333	77.1333	0.00222222		4.2	0	6	46									4.23043		3					47.3667
1	60	0	59.4	23.0332	0	0	0	1	0	0	0	442	0	0.557571	7	1	1.61714	4.30714	11.0379	4.82471	10.8361	4.525	169.571	0.0142857	0.0285714	5.1	1	0	50	3	35	4.6	4.6		6.3	4.6		4.762	4.91429	3					88	35.4333	41.3667	54.5667	84.2
1	55	0	22.0333	22.6824	0	0	0	1	0	0	0	411	0	0.4625	7	1	1.637	4.07667	10.29	5.28901	11.646	6.76333	103.5	-0.138889	0.0277778	6.6	1	0	19	0	72	6.8	5.4		6.2	5.2		5.37368	5.26667	0					93.3667	10.1	72.8667	80.1
1	45	1	18.3333	23.6735	1	0	0	1	0	0	0	477	1	0.425714	5	1	1.40333	4.02333	9.90667	5.05385	13.819	5.34333	93.6667	-0.0911765	0.0321429	4.3	0	0	35	1	56	6.4			5.3			5.06571	5.04643	0					93.3667	31.2333	88.1
1	64	1	30.2	24.9036	1	0	0		0	0	0	432	0	0.595	3	1	1.302	4.06	9.27	4.98889	12.57	5.17	84.7	0.00555556	0.0875	5.2	1	0	19	1	8	5.8			5			5.18421	4.525	3					30.1	18.2333
1	49	0	110.533	17.1847	0	0	0	1	0	0	0	418	0	0.441667	2	1	1.80038	3.74231	9.88077	4.95205	9.08	5.08077	51.4615	-0.0535714	-0.00681818	4	0	0	30	0	43	5.4			5			4.81333	5.04884	0					93.3667	45.6667
0	33	0	0	20.1891	0	0	0	1	0	0	0	423	0	0.44	8	1	1.53437	4.35625	10.9312	4.33778	10.51	6.0875	55.3125	-0.0227273		3.3	0	7	45									4.33778		3					50.3333
1	46	1	107	26.9605	0	0	0	1	0	0	0	423	0	0.525714	2	1	1.24733	4.01	12.67	5.07	12.8453	4.88	500.633	-0.025	-0.00897436	5.6	1	1	13	0	77	5.4			5			5.28462	5.03377	0					93.3667	10.9333
0	46	0	30.4	23.5539	0	0	1	0	0	0	0	497	1	0.522	1	1	1.47762	3.90476	9.37273	4.39048	11.4729	7.58095	152.429	-0.00483871		4.6	0	17	63									4.39048		1		2	1	1	66.1
1	68	0	17.7	20.0808	0	0	1	1	0	0	0	478	1	0.4325	1	1	1.61867	3.7	10.5667	5.42727	8.86667	3.84667	159.733	-0.0384615	0	5	0	0	14	0	30	6			5.2			5.56429	5.36333	1		0	0	1	48.3333	11.8333
0	77	0	30.3	21.3778	0	0	0	1	0	0	1	512	1	0.571375	3	1	1.95333	3.63333	10.7833	4.11429	8.49767	4.78667	63.7333	-0.00666667		4	0	28	91									4.11429		0					93.3667
0	51	1	0	19.8438	1	1	0	1	0	0	0	424	0	0.4625	2	1	1.39467	4.06667	11.82	3.93043	10.168	4.95333	135.8	-0.00222222		3.6	0	27	46									3.93043		0					48.0333
0	52	0	129.6	17.9556	0	0	0	1	0	0	0	480	1	0.57	2	1	1.95667	3.025	7.375	5.12	6.05	4.66667	139	-0.0888889		5.4	1	0	10									5.12		2	Malignancy				13.3333
1	60	1	0	23.0597	1	0	0	1	0	0	0	404	0	0.495714	7	1	1.35875	4.05417	13.8708	5.16667	15.315	4.8875	90.7917	-0.0323529	0.00892857	5.4	1	0	34	1	56	6.3			6			5.22059	5.13393	0					74.5667	14.4
0	82	1	163.633	20.4297	0	0	0	1	0	0	0	577	1	0.4975	2	1	1.80267	3.31333	11.72	3.89778	7.49333	3.02667	150.933	-0.0113636		3.5	0	24	45									3.89778		1		0	0	2	46.7333
1	72	0	0	23.892	0	1	1	1	0	0	0	487	1	0.545	1	2	1.59182	4.02727	10.9	4.63714	8.93455	4.93636	82.3636	-1.7	0.0705882	4.6	0	0	2	7	33	6.4			5.5			5.55	4.58182	0					38.6	0.0333333
0	79	1	44.5	21.875	0	0	0	1	1	0	0	443	0	0.46	7	1	1.47929	4.14286	10.4429	5.00465	9.48571	3.82857	70.8571	0.0119048		4.6	0	1	43									5.00465		2	Infection_colon perforation with septic shock				44.9
1	50	0	160.633	20.3538	0	0	0	1	0	0	0	423	0	0.46	3	1	1.691	4.02	11.18	4.97143	7.91967	4.20667	92.1667	0.00757576	-0.025	4.5	0	0	67	1	24	4.7			5			5.03731	4.7875	0					93.3667	66.0667
1	62	1	17.1333	23.4552	0	0	1	0	0	0	0	516	1	0.524	1	2	1.285	3.84091	11.6864	5.03559	10.8877	6.31364	89.2727	0.136364	0.0875	5	0	4	26	1	33	6			5.3			4.71154	5.29091	1		0	0	1	67.6333	17	52.3333
1	46	1	53.0333	20.7979	1	0	0	1	0	0	0	425	0	0.43875	2	1	1.50533	4.38667	9.63333	5.08242	11.8733	5.59667	80.4333	-0.015	-0.00714286	5.4	1	0	21	0	70	5.3			4.8			5.05238	5.09143	0					93.3667	19.2667
1	63	0	43.0333	24.308	0	0	0	1	0	0	0	418	0	0.53125	2	3	1.818	3.95667	10.5	4.91	9.671	3.97333	72.3667	-0.0487179	0.055102	5.6	1	0	41	3	49	6			4.9			5.04634	4.79592	0					93.3667	13.2667	63.0667
1	58	0	18.6333	21.6141	0	0	0		0	0	0	444	0	0.455714	3	1	1.744	3.78333	9.94333	4.69222	9.066	5.17667	73.3	0.0538462	0.00909091	5.2	1	0	14	1	76	5.1			4			5.4	4.56184	0					93.3667	11.7
1	69	1	110.6	25.2342	0	0	0	1	0	0	0	423	0	0.46875	7	1	1.41433	4.03	9.86333	5.13933	10.9633	4.68333	84.5667	0.05	-0.0108108	6.5	1	0	13	2	76	4.7			5			5.39231	5.09605	0					93.3667	11.2667
1	46	1	34.5667	21.7429	1	0	0	1	0	0	0	452	1	0.41	3	1	1.507	4.16	10.14	5.13333	12.644	5.59	86.5	-0.15	0.0681818	4.7	0	0	7	0	23	5.7			5.7			5.27143	5.0913	0					32.1333	4.76667
1	58	0	0	21.7558	0	1	1	1	0	0	0	461	0	0.44	1	1	1.42875	3.8	11.3625	5.032	9.96875	5.3625	96	-0.275	0.0315789	3.4	0	0	5	0	20	6.1			5.5			5.12	5.01	0					27.3333	2.96667
0	20	0	79.0333	19.5854	0	0	0	0	0	0	0	468	0	0.42	8	3	1.68	4	9.13333	4.62	8.44333	5.36667	84.3333	0.225		4.8	0	2	10									4.62		3					10.4333
0	73	1	9.93333	21.3578	1	1	1	0	0	0	0	456	1	0.49	1	1	1.43125	3.5375	11.8375	4.47	7.59	6.55	81.75	0.0259259		3.2	0	3	30									4.47		0					25.5333
1	80	1	0	24.0055	0	0	1	1	0	0	0	440	0	0.453333	1	1	1.43	3.74615	10.5231	4.43415	10.1192	4.48462	73.6923	-0.36	0.146667	5.5	1	0	11	11	30	6.1	5.5		5.1	6		5.10909	4.18667	0					42.8	2.9	13	19.6
1	76	0	0	17.9111	0	1	1	0	0	0	0	481	1	0.596667	1	2	1.90462	3.86154	10.2615	4.83947	6.79462	4.39231	59.8462	0.0294118	-0.15	4	0	0	36	1	2	4			2.9			4.90833	3.6	0					41.5	27.4333	29.3
0	76	1	0	23.3923	0	1	1	0	0	0	0	426	0	0.4575	1	1	1.56462	3.57692	11.2846	4.87436	9.03923	4.98462	60.6923	-0.00789474		3.4	0	0	39									4.87436		3					40.0333
0	45	0	0	18.6214	0	0	0		0	0	0	466	0	0.525	2	1	1.62833	4.55833	10.1417	5.13611	11.4817	5.65	67.5833	-0.0257143		5.3	1	0	36									5.13611		0					37.9333
1	63	1	0	25.1211	0	0	1		0	0	0	425	0	0.485	1	1	1.25917	4.525	10.9833	4.96667	10.7675	4.53333	69.9167	-0.0368421	0	4.7	0	0	20	0	16	5.4			4.9			5.035	4.88125	0					37.5	18.5
1	57	1	1.4	27.5802	0	0	0	0	0	0	0	482	1	0.46	4	1	1.26909	4.15455	10.9636	4.96857	11.1836	6.7	166.364	-0.0357143	0.025	4.9	0	0	15	1	20	5.6			4.2			5.26667	4.745	0					36.5	13.1667
1	25	1	0	18.4163	0	0	0		0	1	0	510	1	0.605	2	1	1.40636	3.97273	11.9091	5.10909	10.09	4.26364	55.8182	-0.35	-0.037931	5.2	1	0	3	0	30	5			5.1			4.7	5.15	0					35.4667	0.833333
0	53	0	0	21.0222	1	0	0		0	0	0	447	0	0.46	2	1	1.63091	4.19091	11.6	4.25152	6.84455	4.59091	82	0.046875		3.9	0	9	33									4.25152		0					34.3
0	64	0	0	22.9931	0	1	1	0	0	0	0	451	0	0.51	1	1	1.587	3.51	10.0778	4.30435	4.787	5.02	140.6	-0.03		4	0	6	23									4.30435		1		1	1	1	28.8
1	55	1	0	28.6303	0	0	0		0	0	0	502	1	0.466667	2	1	1.25667	4	10.83	4.58276	11.14	3.62	49.3	-0.025	0.275	6.1	1	2	24	0	5	6.1			5.2			4.52083	4.88	0					30.9667	0	3.1
0	42	1	0.633333	26.9605	0	1	1	1	0	0	0	434	0	0.44	1	1	1.30333	4.23333	12.8333	4.375	13.8667	7.03333	46	0.00909091		3.5	0	0	12									4.375		5					10.4667
0	43	1	3.7	23.2912	0	0	0		0	0	0	479	1	0.4	6	1	1.47	4.45	13.0667	5.3	11.935	4.85	84	-0.0375		4.4	0	0	10									5.3		5					8.83333
1	63	0	0	29.6026	0	0	0	1	0	0	0	430	0	0.53	3	1	1.62625	4.0625	10.85	4.46957	9.37875	5.2125	232	-0.175	0.05	5	0	0	4	4	19	5			4.9			4.8	4.4	0					25	0	17.9333
1	69	1	20.0333	21.044	0	0	1	0	0	0	0	433	0	0.43	4	1	1.40182	4.33636	12.8364	5.04063	10.5173	5.31818	66.9091	0.1	-0.04	5.5	1	0	2	0	30	5.9			6			5.35	5.02	0					34.7667	1.33333
1	48	1	0	26.3465	0	0	0		0	0	0	430	0	0.4	6	1	1.52286	3.54286	11.6143	4.38077	11.9086	6.61429	96.8571	-0.125	0.169231	3.8	0	1	13	4	13	5	5.7		4.8	4		4.58462	4.17692	0					24.3333	9.86667
0	71	1	0	24.3418	0	0	0		0	0	0	442	0	0.5	3	1	1.50571	4.12857	11.6571	4.85	12.2729	4.51429	55.8571	0.00454545		4.5	0	0	22									4.85		0					24.2667
1	51	1	1.03333	22.1443	0	0	1		0	0	0	431	0	0.425	1	1	1.46571	4.14286	12.0571	4.98333	9.09143	3.9	69.8571	-0.2	0.0571429	4.7	0	0	3	0	21	6.2			5.2			5.96667	4.84286	0					23.3	0
1	77	1	0	21.7923	1	0	1	0	0	1	0	480	1	0.44	1	2	1.714	3.18	10.5	4.54444	5.561	4.29	72.1	-0.106667	0.225	4.2	0	2	18	2	9	5	5.2		5.5	4.8		4.51667	4.6	2	Infection_pneumonia				31.8333	6.16667	11.0667	19.2333	24.1333
1	86	0	0	25.3778	0	0	1	1	0	1	1	467	0	0.58	1	1	1.74714	3.58571	9.88571	4.61053	5.82571	4.44286	74	-0.0866667	0.3	4.6	0	0	16	0	3	5.1	5.3		4.5	4.5		4.63125	4.5	3					24.9333	9.63333	11.5	18.9667
1	69	0	0.3	21.8144	1	0	0		0	0	0	456	0	0.55	3	2	1.48222	3.83636	9.41818	4.77097	7.53182	4.92727	58.4545	-0.147059	0.15	3.9	0	2	19	0	12	4.7	5.1	5.5	5.1	5.1	5.7	4.65263	4.95833	4					29.6333	2.43333	8.73333	11.7667	13.6333
0	81	0	11.3667	24.4	0	1	1	1	0	0	0	484	1	0.48	1	1	1.38	4.025	9.95	4.8	8.1875	5.7	115.25	-0.0466667		4.5	0	1	16									4.8		0					13.1667
0	71	0	0	22.2	0	0	0		0	0	0	438	0	0.53	2	1	2.1145	4.015	8.475	4.67778	7.0375	2.03	99.35	0.0225806		4.2	0	2	63									4.67778		0					66.5
1	54	0	0	22.8	1	0	0	1	0	0	0	450	0	0.56	2	1	1.62105	3.88421	10.7263	4.92982	10.35	5.27895	116.789		0.0160714	5.7	1			0	57	5.7			5				4.92982	0					60.4	0
1	70	0	9.86667	27.67	0	0	1	1	0	1	0	488	1	0.554286	2	1	1.663	3.85	10.0567	4.87727	8.978	4.49	77.9	-0.0254545	0.0451613	5.2	1	3	56	6	32	5.7			4.9			4.94107	4.76563	0					93.3667	29.6	62.9667
0	82	0	57.1333	21.78	1	0	0	1	0	0	0	484	1	0.65	3	2	1.74467	3.6	11.2867	4.60851	8.77	4.54	156.267	0.00434783		4.6	0	1	47									4.60851		0					48.4
0	73	1	0	22.31	0	0	0	0	0	0	1	503	1	0.56	7	2	1.3875	2.825	11.6	3.7	6.775	3.5	77.25	-0.0888889		5.4	1	7	10									3.7		6					13.7
1	57	0	133.933	25.4	0	0	1		0	0	0	450	0	0.49375	3	1	1.61267	3.72	10.8333	4.66703	10.486	4.93667	89.7	0.01	0.00333333	5.2	1	3	31	3	60	4.5			5			4.97097	4.51	0					93.3667	29.2667
0	84	0	0	23.2	0	1	1	1	0	0	0	430	0	0.48	2	1	1.82	3.31667	10.1333	4.495	5.50333	3.46667	63.3333	-0.0210526		3.2	0	1	20									4.495		0					20.9333
0	49	1	59.4	30.7	0	0	1		0	0	0	479	1	0.52	4	1	1.3	4.35	10.525	4.89091	10.475	4.625	143.25	-0.09		4.4	0	0	11									4.89091		3					13
1	59.9342	0	36.5333	30.04	1	0	0	1	0	0	0	460	0	0.535	3	2	1.53455	3.61818	9.44545	4.83235	10.6682	4.70909	65.3636	-0.0411765	0.1125	5.4	1	0	18	0	16	6.1	5.1		4.7	4.7		5.12222	4.50625	0					36.2	0.6	8.13333	24
1	61	0	63.6	20.61	0	0	0	0	0	0	0	482	1	0.49	2	1	1.79778	3.95556	9.43333	5.06207	9.53333	4.5	129.778	-0.08	-0.00434783	4.9	0	0	6	1	23	5.6	6		5.2	5.2		5.01667	5.07391	0					28.8	0.566667	1.5	4.43333
1	50.0055	0	0	30.12	1	0	1		0	0	0	484	1	0.52125	1	1	1.52107	3.95357	10.4643	4.87882	9.84893	5.08571	163.571	-0.0657895	0.0478261	4.7	0	1	39	1	46	5.8	5.9		5.3	5		4.90769	4.85435	0					87.2	33.7	35.8	39.5333
0	51.8932	0	58.2333	20.8	0	0	0		1	0	0	459	0	0.61375	3	1	1.64133	4.19667	10.5967	4.37033	10.9723	5.65333	225.033	0.00444444		4.4	0	12	91									4.37033		0					93.3667
0	30.7616	1	19.7333	19.7	0	0	1	1	0	0	0	452	1	0.48	1	2	1.356	3.4	10.18	5.22308	10.58	6.38	318.8	0.109091		4.7	0	0	13									5.22308		2	Infection_endocarditis				17.8
0	36.9233	0	101.5	17.1875	1	0	0	1	0	0	0	434	0	0.43	2	1	1.82778	4.11111	11.0778	5.0875	10.5389	4.9	53.4444	-0.234783		5.2	1	0	24									5.0875		0					28.4
0	61.189	1	0	22.8	0	1	1	1	0	0	0	474	1	0.49	1	1	1.34333	4.1	12.4333	4.45455	9.32	5.56667	53.3333	-0.07		4.1	0	1	11									4.45455		0					12.7333
1	20	1	0	20.1	0	0	0	1	0	0	0	490	1	0.5	8	3	1.4575	3.625	9.8	4.97143	5.0825	5.3	42.5	-0.15	0.0666667	4.7	0	0	5	0	9	5.4			4.6			5.14	4.87778	6					14.7	2.6
0	60.8384	1	0	23.7	0	0	1		0	0	1	417	0	0.46	3	1	1.1175	4.025	10.975	4.76667	11.97	5.85	78	-0.0181818		4.2	0	1	12									4.76667		0					14.2667
0	77	0	0	23.5	1	0	0	1	0	0	0	473	1	0.6	1	1	1.37667	3.4	10.7333	5.06	5.00667	4.1	77.6667	0.1		4.4	0	0	10									5.06		0					14
0	86.2986	0	0	20.61	1	0	0	0	1	0	0	508	1	0.57	3	1	1.99667	3.6	11.5	3.48824	3.76167	3.06667	79.6667	-0.00625		3.1	0	17	17									3.48824		0					18.6333
1	70	0	0	23.3	0	0	0	1	0	1	0	484	1	0.64	5	1	1.5	3.675	10.2	4.56	7.8275	3.525	43.5		-0.00909091	4.9	0	0	1	0	9	4.6			4.9			4.6	4.55556	0					14.7333	0.4
1	75.9397	0	0	27.1	0	1	1	1	0	0	0	441	0	0.6	1	1	1.406	4.36	11.1	4.94118	9.416	5.68	47	-0.35	0.0666667	3.9	0	0	5	0	12	5.9			5.1			4.94	4.94167	0					18.2	3.03333
0	72	0	12.7	21.4	1	0	1	1	0	0	0	472	1	0.47	1	3	1.57333	3.76667	8.66667	4.02222	6.51667	2.5	61	0.0625		3.2	0	5	9									4.02222		2	Infection_pneumonia				11.7667
1	57	1	229.2	21.9	0	1	0	1	0	0	0	435	0	0.42	3	1	1.446	4.14	11.86	5.375	9.638	5.66	75.8		0.0333333	5.2	1			0	16	5.2			5.7				5.375	0					17.6333	0
1	59.8822	1	0	20.8	0	1	1	1	0	0	0	474	1	0.45	1	1	1.29	4.56667	10.9167	4.46316	8.08667	4.43333	66.3333		0.0235294	5.2	1	0	1	3	18	5.5			4.8			5.5	4.40556	0					20.9333	0
0	55.3041	1	37.8333	22.9	0	0	0		0	0	0	421	0	0.53	3	1	1.075	4.03333	9.03333	4.94444	13.4867	3.63333	59.3333	-0.0714286		5.8	1	1	9									4.94444		5					12.4333
0	75.9534	1	102.433	31.1111	0	1	0	0	0	0	0	404	0	0.65	3	1	1.55333	3.15	10.675	4.9375	13	3.56667	79.6667	-0.25		5.1	1	0	8									4.9375		2	Infection_pneumonia				12.1333
0	54.6986	1	13.0667	27.2544	0	0	1		0	0	0	430	0	0.4	1	1	1.345	4.45	12.95	5.35	12.9	7.55	57.5	0.1		5.1	1	0	6									5.35		1		1	1	3	7.7
0	84.0466	0	61.6	25.2081	0	0	1	1	0	0	0	430	0	0.56	1	2	1.76	3.9	11.35	4.9	8.6	3.8	116	-0.0666667		4.6	0	0	4									4.9		2	Infection_pneumonia				7.73333
0	68	1	172.467	25.56	0	0	0	1	0	0	0	448	0	0.49	2	2	1.58	3.65	11.75	4.56667	8.85	3.3	112	0.2		5.1	1	1	6									4.56667		3					7.7
0	66.5836	0	0	21.1	0	0	1		0	1	1	469	0	0.48	1	1	1.58333	4.03333	10.3333	4.65	11.0167	6.5	59.6667	2.3		5.4	1	1	2									4.65		2	Malignancy				4.2
0	69	0	62.9	18.6	0	0	0	1	0	1	0	470	0	0.52	4	2	1.88	3.8	10.3	5.05	11.2	7.9	75	-0.3		5.2	1	0	2									5.05		3					3.4
0	66	0	0	22.1	0	1	0	1	0	0	0	430	0	0.49	2	3	1.025	4.3	9.3	4.1	6.615	4.35	76	1.4		5.3	1	1	2									4.1		2	Infection_septic shock				4.7
0	41	0	0	17.4	0	0	0	0	0	0	0	459	0	0.57	2	3	1.4	4	9.6	6.4	10.9	6.4	806			5.2	1	0	1									6.4		5					3.73333
0	71	0	13.6	19.1	0	1	1		0	0	0	411	0	0.45	1	1	1.8725	3.775	9.375	3.85833	6.55	3.95	52.5	-0.05		4.1	0	8	12									3.85833		3					14.5
0	76	0	0	18.7	0	0	0	1	0	0	0	440	0	0.53	3	1	1.41	2.8	9.9	4.8	4.2	1.5	248			3.6	0	0	1									4.8		2	Infection_renal abscess				4.23333
0	36	0	0	18	0	0	0		0	0	0	430	0	0.48	3	1	1.79	3.9	11	5.06667	10.8	6.7	74	-0.3		6.1	1	0	3									5.06667		3					4.13333
1	76	1	0	28.76	0	0	1	1	0	1	0	495	1	0.51	1	3	1.29	3.4	8.5	4.5	4.63	2.8	93	-0.2	0.2	4.3	0	0	2	0	2	4.6			4.8			4.5	4.5	0					8.06667	2.96667
0	85	0	0	27.28	0	0	0	1	0	0	0	394	0	0.57	2	1	1.52333	3.7	10.9333	4.28571	8.37333	3.9	72.3333	-0.36		4.4	0	3	7									4.28571		0					10
1	78	0	136.7	26.3	0	1	0	1	0	1	0	469	0	0.49	3	1	1.55	3.26667	11.5333	4.875	9.47333	3.73333	101.333	-0.65	0.433333	5.1	1	1	5	0	3	6			5.4			4.86	4.9	0					9.36667	2.96667
1	37	1	49.5	27.8	0	1	1	1	0	0	0	492	1	0.42	1	1	1.56	3.5	10.3	4.05	10.43	5.4	204		-0.9	3.9	0			1	2	4			3.9				4.05	0					3.23333	0
0	55	0	224.133	21.6	0	0	0		0	0	0	459	1	0.56	3	1	1.45	3.1	10.05	4.32	7.69	5.15	72.5	0.025		4.7	0	1	5									4.32		0					7.2
0	83	1	0	18.72	0	0	1	1	0	0	1	419	0	0.46	3	1	1.39	3.9	11.5	3.8	6.69	3.7	51	-0.4		2.9	0	1	2									3.8		0					3.83333
0	21	1	0	18.9	0	0	0		0	0	0	448	0	0.36	7	3	1.37	3.65	9.25	4.48	13.455	6.1	62.5	0.375		4.3	0	1	5									4.48		0					7.13333
0	59	1	0	24.2	0	0	0	1	0	0	0	438	0	0.55	2	1	1.25667	4.46667	11.1333	4.7	10.4767	3.2	65.3333	0.0333333		4.7	0	0	10									4.7		0					10.6667
0	54	1	136.467	26.5	0	0	1	0	1	0	0	524	1	0.47	1	1	1.48	4.3	18.9	4.85	11.4	7.7	164	-0.1		5.2	1	0	2									4.85		3					3.56667
0	47	1	32.4333	21.1	0	0	0	1	0	0	0	421	0	0.48	6	1	1.38	3.6	11.8	4.45	13.1	4.9	44	0.1		4.6	0	0	2									4.45		5					3.8
0	47	1	5.6	23.1	0	0	0		0	0	0	405	0	0.39	3	1	1.12	4.63333	10.9333	4.85	13.4333	4.06667	74.6667	-0.5		4.9	0	0	2									4.85		5					3.16667
0	70	0	35.4333		0	0	0		0	0	0	430	0	0.52	7	1	2.02	3.2	8.7	3.9	8.9	3.3	219	0.05		6	1	2	3									3.9		3					4.4
0	47	0	31.6667	25.5	0	0	1		0	0	0	491	1	0.42	1	1	1.49	4.1	10.5	4.23333	11.9	5.1	180	0.25		4.6	0	1	3									4.23333		3					5.1
Kd1use: 1.0mEq/L potassium dialysate use, 0 (No) 1 (Yes)
Age: years
Gender: 0 (Female) 1 (Male)
Dialysis_vintage: months
CAd25use: 2.5 mEq/L calcium dialysate use, 0 (No) 1 (Yes)
BMI: body mass index, Kg/m2
CAD: coronary artery disease, 0 (No) 1 (Yes)
DM: diabetes mellitus, 0 (No) 1 (Yes)
Preserved_EF: preserved ejection fraction, 0 (No) 1 (Yes)
Af: atrial fibrillation, 0 (No) 1 (Yes)
Cblock: conduction block, 0 (No) 1 (Yes)
Avblock: atrioventricular block, 0 (No) 1 (Yes)
QTc: ms
QTc_prolong: 0 (no) 1 (Yes)
CTR: cardiothoracic ratio
Cause_of_ESRD: 1 (Diabetic nephropathy) 2 (Chronic glomerulonephritis) 3 (Chronic interstitial nephritis) 4 (Hypertensive nephrosclerosis) 5 (Osbtructive uropathy) 6 (Polycystic kidney disease) 7 (Others) 8 (Lupus nephritis)
Vascular_access: 1 (Arteriovenous fistula) 2 (Arteriovenous graft) 3 (Cuffed hemodialysis catheters)
aKtv: time-averaged Ktv
aAlb: time-averaged albumin, g/dL
aHb: time-averaged hemoglobin, g/dL
aK: time-averaged potassium, mEq/L
aCr: time-averaged creatinine, mg/dL
aP: time-averaged phosphate, mg/dL
aALP: time-averaged alkaline phosphatase, U/L
aK2_Kdrop: the average drop of predialysis serum potassium during hemodialysis with 2.0mEq/L potassium dialysate, mEq/L
aK1_Kdrop: the average drop of predialysis serum potassium during hemodialysis with 1.0mEq/L potassium dialysate, mEq/L
K_recruitment: serum potassium at the time of recruitment
BaselineHyperK: serum potassium >5 mEq/L at the recruitment, 0 (No) 1 (Yes)
timesHypoK_K2: times of hypokalemia during hemodialysis with 2.0 mEq/L potassium dialysate
M_K2: duration of hemodialysis with 1.0 mEq/L potassium dialysate, months
timesHypoK_K1: times of hypokalemia during hemodialysis with 1.0 mEq/L potassium dialysate
M_K1: duration of hemodialysis with 1.0 mEq/L potassium dialysate, months
1PreK_Kd1: predialysis serum potassium level at the first time of exposure to 1.0 mEq/L potassium dialysate, mEq/L
2PreK_Kd1: predialysis serum potassium level at the second time of exposure to 1.0 mEq/L potassium dialysate, mEq/L
3PreK_Kd1: predialysis serum potassium level at the third time of exposure to 1.0 mEq/L potassium dialysate, mEq/L
1PostK_Kd1: predialysis serum potassium level one month after first time of exposure to 1.0 mEq/L potassium dialysate, mEq/L
2PostK_Kd1: predialysis serum potassium level one month after second time of exposure to 1.0 mEq/L potassium dialysate, mEq/L
3PostK_Kd1: predialysis serum potassium level one month after third time of exposure to 1.0 mEq/L potassium dialysate, mEq/L
aPreK_K2: average predialysis serum potassium level during hemodialysis with 2.0 mEq/L potassium dialysate, mEq/L
aPreK_K1: average predialysis serum potassium level during hemodialysis with 1.0 mEq/L potassium dialysate, mEq/L
Outcome: 0 (Survival) 1 (Sudden cardiac death) 2 ( Non sudden cardiac death) 3 (Refer to other hospital) 4 (Peritoneal dialysis) 5 (Kidney transplant) 6 (Recover renal function)
Cause_of_nonSCD
Location_SCD: 0 (Home) 1 (Hospital) 2 (HD unit)
Witnessed_SCD: 0 (No) 1 (Yes)
The_timing_of SCD: 1 (0-24 hours) 2 (24-48 hours) 3 (48-72 hours)
Study_Duration: months
1.0 mEq/L potassium dialysate and 2.5 mEq/L calcium dialysate as time-dependent covariates
A1: the time interval= (the date patients use 1.0 mEq/L potassium dialysate for the first time) - (the date of enrollment), months
A2: the time interval= (the date patients stop 1.0 mEq/L potassium dialysate for the first time) - (the date of enrollment), months
A3: the time interval= (the date patients use 1.0 mEq/L potassium dialysate for the second time) - (the date of enrollment), months
A4: the time interval= (the date patients stop 1.0 mEq/L potassium dialysate for the second time) - (the date of enrollment), months
A5: the time interval= (the date patients use 1.0 mEq/L potassium dialysate for the third time) - (the date of enrollment), months
A6: the time interval= (the date patients stop 1.0 mEq/L potassium dialysate for the third time) - (the date of enrollment), months
B1: the time interval= (the date patients use 2.5 mEq/L calcium dialysate for the first time) - (the date of enrollment), months
B2: the time interval= (the date patients stop 2.5 mEq/L calcium dialysate for the first time) - (the date of enrollment), months
B3: the time interval= (the date patients use 2.5 mEq/L calcium dialysate for the second time) - (the date of enrollment), months
B4: the time interval= (the date patients stop 2.5 mEq/L calcium dialysate for the second time) - (the date of enrollment), months
B5: the time interval= (the date patients use 2.5 mEq/L calcium dialysate for the third time) - (the date of enrollment), months
B6: the time interval= (the date patients stop 2.5 mEq/L calcium dialysate for the third time) - (the date of enrollment), months
B7: the time interval= (the date patients use 2.5 mEq/L calcium dialysate for the fourth time) - (the date of enrollment), months
B8: the time interval= (the date patients stop 2.5 mEq/L calcium dialysate for the fourth time) - (the date of enrollment), months
[truncated: 10 more columns]
